# Supplementary material for: DNA methylation age acceleration is associated with risk of diabetes complications
Source: Commun Med (Lond). 2023 Feb 10;3:21. doi: 10.1038/s43856-023-00250-8 (PMC9918553; doi:10.1038/s43856-023-00250-8)
Supplement: Supplementary file 1 — Supplementary Data [file 43856_2023_250_MOESM1_ESM.xlsx]

## Sheet: With_DNAmAA_Women_and_Men
With_DNAmAA_all_Specificity	With_DNAmAA_all_Sensitivity
0	1
0.0243902	1
0.0487805	1
0.0731707	1
0.097561	1
0.097561	0.979167
0.097561	0.958333
0.121951	0.958333
0.146341	0.958333
0.170732	0.958333
0.195122	0.958333
0.195122	0.9375
0.219512	0.9375
0.243902	0.9375
0.243902	0.916667
0.243902	0.895833
0.268293	0.895833
0.292683	0.895833
0.292683	0.875
0.292683	0.854167
0.292683	0.833333
0.317073	0.833333
0.317073	0.8125
0.317073	0.791667
0.341463	0.791667
0.365854	0.791667
0.365854	0.770833
0.365854	0.75
0.365854	0.729167
0.365854	0.708333
0.365854	0.6875
0.390244	0.6875
0.414634	0.6875
0.414634	0.666667
0.439024	0.666667
0.439024	0.645833
0.439024	0.625
0.463415	0.625
0.487805	0.625
0.512195	0.625
0.536585	0.625
0.560976	0.625
0.585366	0.625
0.585366	0.604167
0.609756	0.604167
0.634146	0.604167
0.658537	0.604167
0.682927	0.604167
0.682927	0.583333
0.707317	0.583333
0.707317	0.5625
0.707317	0.541667
0.707317	0.520833
0.707317	0.5
0.707317	0.479167
0.707317	0.458333
0.707317	0.4375
0.707317	0.416667
0.707317	0.395833
0.707317	0.375
0.707317	0.354167
0.707317	0.333333
0.707317	0.3125
0.707317	0.291667
0.731707	0.291667
0.731707	0.270833
0.731707	0.25
0.756098	0.25
0.756098	0.229167
0.780488	0.229167
0.804878	0.229167
0.829268	0.229167
0.853659	0.229167
0.853659	0.208333
0.853659	0.1875
0.878049	0.1875
0.902439	0.1875
0.902439	0.166667
0.926829	0.166667
0.95122	0.166667
0.95122	0.145833
0.97561	0.145833
0.97561	0.125
0.97561	0.104167
1	0.104167
1	0.0833333
1	0.0625
1	0.0416667
1	0.0208333
1	0

## Sheet: Without_DNAmAA_Women_and_Men
No_DNAmAA_all_Specificity	No_DNAmAA_all_Sensitivity
0	1
0.0222222	1
0.0444444	1
0.0444444	0.980392
0.0666667	0.980392
0.0888889	0.980392
0.0888889	0.960784
0.111111	0.960784
0.133333	0.960784
0.133333	0.941176
0.155556	0.941176
0.177778	0.941176
0.2	0.941176
0.222222	0.941176
0.222222	0.921569
0.222222	0.901961
0.244444	0.901961
0.244444	0.882353
0.244444	0.862745
0.266667	0.862745
0.288889	0.862745
0.311111	0.862745
0.333333	0.862745
0.333333	0.843137
0.333333	0.823529
0.355556	0.823529
0.377778	0.823529
0.377778	0.803922
0.4	0.803922
0.4	0.784314
0.422222	0.784314
0.422222	0.764706
0.444444	0.764706
0.444444	0.745098
0.444444	0.72549
0.444444	0.705882
0.444444	0.686275
0.444444	0.666667
0.444444	0.647059
0.444444	0.627451
0.466667	0.627451
0.488889	0.627451
0.511111	0.627451
0.533333	0.627451
0.555556	0.627451
0.555556	0.607843
0.577778	0.607843
0.577778	0.588235
0.6	0.588235
0.622222	0.588235
0.622222	0.568627
0.644444	0.568627
0.644444	0.54902
0.644444	0.529412
0.644444	0.509804
0.644444	0.490196
0.644444	0.470588
0.666667	0.470588
0.666667	0.45098
0.688889	0.45098
0.711111	0.45098
0.711111	0.431373
0.711111	0.411765
0.733333	0.411765
0.755556	0.411765
0.755556	0.392157
0.777778	0.392157
0.777778	0.372549
0.777778	0.352941
0.777778	0.333333
0.8	0.333333
0.822222	0.333333
0.822222	0.313725
0.822222	0.294118
0.822222	0.27451
0.822222	0.254902
0.844444	0.254902
0.866667	0.254902
0.866667	0.235294
0.888889	0.235294
0.888889	0.215686
0.888889	0.196078
0.911111	0.196078
0.911111	0.176471
0.933333	0.176471
0.933333	0.156863
0.933333	0.137255
0.933333	0.117647
0.955556	0.117647
0.955556	0.0980392
0.955556	0.0784314
0.955556	0.0588235
0.955556	0.0392157
0.955556	0.0196078
0.955556	0
0.977778	0
1	0

## Sheet: With_DNAmAA_Women
With_DNAmAA_female_Specificity	With_DNAmAA_female_Sensitivity
0	1
0.0666667	1
0.133333	1
0.133333	0.944444
0.2	0.944444
0.266667	0.944444
0.333333	0.944444
0.4	0.944444
0.466667	0.944444
0.466667	0.888889
0.533333	0.888889
0.533333	0.833333
0.6	0.833333
0.666667	0.833333
0.666667	0.777778
0.733333	0.777778
0.733333	0.722222
0.733333	0.666667
0.733333	0.611111
0.733333	0.555556
0.733333	0.5
0.8	0.5
0.8	0.444444
0.8	0.388889
0.8	0.333333
0.866667	0.333333
0.866667	0.277778
0.866667	0.222222
0.866667	0.166667
0.866667	0.111111
0.933333	0.111111
0.933333	0.0555556
1	0.0555556
1	0

## Sheet: Without_DNAmAA_Women
No_DNAmAA_female_Specificity	No_DNAmAA_female_Sensitivity
0	1
0.0625	1
0.0625	0.952381
0.125	0.952381
0.1875	0.952381
0.1875	0.904762
0.25	0.904762
0.25	0.857143
0.3125	0.857143
0.3125	0.809524
0.375	0.809524
0.4375	0.809524
0.5	0.809524
0.5625	0.809524
0.5625	0.761905
0.625	0.761905
0.625	0.714286
0.625	0.666667
0.625	0.619048
0.625	0.571429
0.6875	0.571429
0.6875	0.52381
0.75	0.52381
0.75	0.47619
0.8125	0.47619
0.8125	0.428571
0.8125	0.380952
0.8125	0.333333
0.875	0.333333
0.875	0.285714
0.875	0.238095
0.9375	0.238095
0.9375	0.190476
0.9375	0.142857
0.9375	0.0952381
1	0.0952381
1	0.0476191
1	0

## Sheet: With_DNAmAA_Men
With_DNAmAA_male_Specificity	With_DNAmAA_male_Sensitivity
0	1
0.0384615	1
0.0384615	0.966667
0.0769231	0.966667
0.0769231	0.933333
0.115385	0.933333
0.153846	0.933333
0.153846	0.9
0.192308	0.9
0.230769	0.9
0.269231	0.9
0.307692	0.9
0.307692	0.866667
0.346154	0.866667
0.346154	0.833333
0.346154	0.8
0.384615	0.8
0.423077	0.8
0.461538	0.8
0.5	0.8
0.538462	0.8
0.576923	0.8
0.615385	0.8
0.653846	0.8
0.653846	0.766667
0.692308	0.766667
0.692308	0.733333
0.692308	0.7
0.730769	0.7
0.769231	0.7
0.769231	0.666667
0.807692	0.666667
0.846154	0.666667
0.846154	0.633333
0.846154	0.6
0.846154	0.566667
0.884615	0.566667
0.923077	0.566667
0.923077	0.533333
0.923077	0.5
0.923077	0.466667
0.923077	0.433333
0.923077	0.4
0.923077	0.366667
0.923077	0.333333
0.923077	0.3
0.923077	0.266667
0.961538	0.266667
0.961538	0.233333
0.961538	0.2
0.961538	0.166667
0.961538	0.133333
0.961538	0.1
0.961538	0.0666667
1	0.0666667
1	0.0333333
1	0

## Sheet: Without_DNAmAA_Men
No_DNAmAA_male_Specificity	No_DNAmAA_male_Sensitivity
0	1
0.0344828	1
0.0344828	0.966667
0.0689655	0.966667
0.103448	0.966667
0.103448	0.933333
0.137931	0.933333
0.172414	0.933333
0.206897	0.933333
0.206897	0.9
0.241379	0.9
0.275862	0.9
0.275862	0.866667
0.310345	0.866667
0.344828	0.866667
0.344828	0.833333
0.37931	0.833333
0.413793	0.833333
0.448276	0.833333
0.448276	0.8
0.448276	0.766667
0.482759	0.766667
0.482759	0.733333
0.482759	0.7
0.517241	0.7
0.551724	0.7
0.586207	0.7
0.586207	0.666667
0.586207	0.633333
0.62069	0.633333
0.655172	0.633333
0.689655	0.633333
0.724138	0.633333
0.758621	0.633333
0.758621	0.6
0.793103	0.6
0.793103	0.566667
0.793103	0.533333
0.793103	0.5
0.827586	0.5
0.862069	0.5
0.862069	0.466667
0.862069	0.433333
0.896552	0.433333
0.896552	0.4
0.931034	0.4
0.965517	0.4
0.965517	0.366667
0.965517	0.333333
0.965517	0.3
0.965517	0.266667
0.965517	0.233333
0.965517	0.2
0.965517	0.166667
0.965517	0.133333
0.965517	0.1
0.965517	0.0666667
0.965517	0.0333333
0.965517	0
1	0
